# Supplementary material for: NO2 Sensing Behavior of Compacted Chemically Treated Multi-Walled Carbon Nanotubes
Source: Micromachines (Basel). 2022 Sep 8;13(9):1495. doi: 10.3390/mi13091495 (PMC9503782; doi:10.3390/mi13091495)
Supplement: Supplementary file 1 [file micromachines-13-01495-s001.zip]

Archive with 1 entries (1 files):
- micromachines-1873968-supplementary.pdf
